# Supplementary material for: Heightened TLR7/9-Induced IL-10 and CXCL13 Production with Dysregulated NF-ҝB Activation in CD11chiCD11b+ Dendritic Cells in NZB/W F1 Mice
Source: Int J Mol Sci. 2019 Sep 19;20(18):4639. doi: 10.3390/ijms20184639 (PMC6770860; doi:10.3390/ijms20184639)
Supplement: Supplementary file 1 [file ijms-20-04639-s001.zip]

Archive with 1 entries (1 files):
- ijms-580326-SI.pdf
